# Supplementary material for: Genetic Diversity of Antimicrobial Resistance and Key Virulence Features in Two Extensively Drug-Resistant Acinetobacter baumannii Isolates
Source: Int J Environ Res Public Health. 2022 Mar 1;19(5):2870. doi: 10.3390/ijerph19052870 (PMC8910769; doi:10.3390/ijerph19052870)
Supplement: Supplementary file 1 [file ijerph-19-02870-s001.zip]

Archive with 1 entries (1 files):
- ijerph-1567474-Table S1.xlsx
