# Supplementary material for: Genetic Diversity of Antimicrobial Resistance and Key Virulence Features in Two Extensively Drug-Resistant Acinetobacter baumannii Isolates
Source: Int J Environ Res Public Health. 2022 Mar 1;19(5):2870. doi: 10.3390/ijerph19052870 (PMC8910769; doi:10.3390/ijerph19052870)
Supplement: Supplementary file 1 [file ijerph-19-02870-s001.zip › ijerph-1567474-Table S1.xlsx]

## Sheet: capsule
Acinetobacter_baumanii_#150	Locus:KL81
Locus gene	Identity	Coverage	Contig Name	Start	End	Strand	Reference	ID	Start	End
KL81_01_wzc	100.00%	98.77%	gnl|Prokka|#150_82	92776	94963	+	Acinetobacter baumannii LUH3713	KC526916	3247	5433
KL81_02_wzb	100.00%	95.80%	gnl|Prokka|#150_82	92328	92757	+	Acinetobacter baumannii LUH3713	KC526916	5453	5881
KL81_03_wza	100.00%	98.64%	gnl|Prokka|#150_82	91223	92324	+	Acinetobacter baumannii LUH3713	KC526916	5886	6986
KL81_04_gna	100.00%	98.59%	gnl|Prokka|#150_82	89593	90868	-	Acinetobacter baumannii LUH3713	KC526916	7341	8615
KL81_05_psaA	100.00%	100.00%	gnl|Prokka|#150_82	88548	89547	-	Acinetobacter baumannii LUH3713	KC526916	8662	9660
KL81_06_psaB	100.00%	98.71%	gnl|Prokka|#150_82	87386	88547	-	Acinetobacter baumannii LUH3713	KC526916	9662	10822
KL81_07_psaC	100.00%	97.83%	gnl|Prokka|#150_82	86691	87384	-	Acinetobacter baumannii LUH3713	KC526916	10825	11517
KL81_08_psaD	100.00%	98.63%	gnl|Prokka|#150_82	85590	86688	-	Acinetobacter baumannii LUH3713	KC526916	11521	12618
KL81_09_psaE	100.00%	99.42%	gnl|Prokka|#150_82	85081	85597	-	Acinetobacter baumannii LUH3713	KC526916	12612	13127
KL81_10_psaF	100.00%	100.00%	gnl|Prokka|#150_82	84030	85080	-	Acinetobacter baumannii LUH3713	KC526916	13129	14178
KL81_11_wzx	100.00%	100.00%	gnl|Prokka|#150_82	82798	84031	-	Acinetobacter baumannii LUH3713	KC526916	14178	15410
KL81_12_kpsS1	100.00%	100.00%	gnl|Prokka|#150_82	81353	82796	-	Acinetobacter baumannii LUH3713	KC526916	15413	16855
KL81_13_wzy	100.00%	99.08%	gnl|Prokka|#150_82	80039	81020	-	Acinetobacter baumannii LUH3713	KC526916	17189	18169
KL81_14_gtr3	100.00%	99.02%	gnl|Prokka|#150_82	79424	80036	-	Acinetobacter baumannii LUH3713	KC526916	18173	18784
KL81_15_gtr4	100.00%	100.00%	gnl|Prokka|#150_82	78595	79420	-	Acinetobacter baumannii LUH3713	KC526916	18789	19613
KL81_16_gtr5	100.00%	100.00%	gnl|Prokka|#150_82	77762	78596	-	Acinetobacter baumannii LUH3713	KC526916	19613	20446
KL81_17_itrA2	100.00%	99.52%	gnl|Prokka|#150_82	77129	77750	-	Acinetobacter baumannii LUH3713	KC526916	20459	21079
KL81_18_galU	100.00%	98.29%	gnl|Prokka|#150_82	76228	77104	-	Acinetobacter baumannii LUH3713	KC526916	21104	21979
KL81_19_ugd	100.00%	99.29%	gnl|Prokka|#150_82	74850	76113	-	Acinetobacter baumannii LUH3713	KC526916	22095	23357
KL81_20_gpi	100.00%	99.10%	gnl|Prokka|#150_82	73183	74854	-	Acinetobacter baumannii LUH3713	KC526916	23354	25024
KL81_21_gne1	100.00%	99.71%	gnl|Prokka|#150_82	72171	73191	-	Acinetobacter baumannii LUH3713	KC526916	25017	26036
KL81_22_pgt1	100.00%	100.00%	gnl|Prokka|#150_82	70191	72033	-	Acinetobacter baumannii LUH3713	KC526916	26175	28016
KL81_23_pgm	100.00%	99.78%	gnl|Prokka|#150_82	68793	70164	+	Acinetobacter baumannii LUH3713	KC526916	28044	29414
Acinetobacter_baumanii_#36	Locus:KL3
Locus gene	Identity	Coverage	Contig Name	Start	End	Strand	Reference	ID	Start	End
KL3_01_wzc	100.00%	100.00%	gnl|Prokka|#36_44	73693	75880	+	Acinetobacter baumannii ATCC 17978	CP018664	1467763	1469949
KL3_02_wzb	100.00%	100.00%	gnl|Prokka|#36_44	73245	73674	+	Acinetobacter baumannii ATCC 17978	CP018664	1467315	1467743
KL3_03_wza	100.00%	100.00%	gnl|Prokka|#36_44	72122	73241	+	Acinetobacter baumannii ATCC 17978	CP018664	1466192	1467310
KL3_04_gna	100.00%	99.77%	gnl|Prokka|#36_44	70484	71780	-	Acinetobacter baumannii ATCC 17978	CP018664	1464554	1465849
KL3_05_dgaA	100.00%	100.00%	gnl|Prokka|#36_44	69503	70454	-	Acinetobacter baumannii ATCC 17978	CP018664	1463573	1464523
KL3_06_dgaB	100.00%	100.00%	gnl|Prokka|#36_44	68928	69507	-	Acinetobacter baumannii ATCC 17978	CP018664	1462998	1463576
KL3_07_dgaC	100.00%	99.17%	gnl|Prokka|#36_44	67847	68927	-	Acinetobacter baumannii ATCC 17978	CP018664	1461917	1462996
KL3_08_wzx	100.00%	99.11%	gnl|Prokka|#36_44	66460	67813	-	Acinetobacter baumannii ATCC 17978	CP018664	1460530	1461882
KL3_09_atr2	100.00%	100.00%	gnl|Prokka|#36_44	65897	66464	-	Acinetobacter baumannii ATCC 17978	CP018664	1459967	1460533
KL3_10_gtr6	100.00%	100.00%	gnl|Prokka|#36_44	64557	65721	-	Acinetobacter baumannii ATCC 17978	CP018664	1458627	1459790
KL3_11_gtr7	100.00%	99.45%	gnl|Prokka|#36_44	63374	64466	-	Acinetobacter baumannii ATCC 17978	CP018664	1457444	1458535
KL3_12_wzy	100.00%	98.71%	gnl|Prokka|#36_44	62251	63184	-	Acinetobacter baumannii ATCC 17978	CP018664	1456321	1457253
KL3_13_gtr8	100.00%	98.26%	gnl|Prokka|#36_44	61213	62248	-	Acinetobacter baumannii ATCC 17978	CP018664	1455283	1456317
KL3_14_gtr9	100.00%	99.28%	gnl|Prokka|#36_44	60379	61207	-	Acinetobacter baumannii ATCC 17978	CP018664	1454449	1455276
KL3_15_itrA2	100.00%	98.55%	gnl|Prokka|#36_44	59746	60367	-	Acinetobacter baumannii ATCC 17978	CP018664	1453816	1454436
KL3_16_galU	100.00%	96.92%	gnl|Prokka|#36_44	58846	59722	-	Acinetobacter baumannii ATCC 17978	CP018664	1452916	1453791
KL3_17_ugd	100.00%	99.76%	gnl|Prokka|#36_44	57468	58731	-	Acinetobacter baumannii ATCC 17978	CP018664	1451538	1452800
KL3_18_gpi	100.00%	99.28%	gnl|Prokka|#36_44	55801	57472	-	Acinetobacter baumannii ATCC 17978	CP018664	1449871	1451541
KL3_19_gne1	100.00%	99.11%	gnl|Prokka|#36_44	54792	55809	-	Acinetobacter baumannii ATCC 17978	CP018664	1448862	1449878
KL3_20_pgm	100.00%	99.34%	gnl|Prokka|#36_44	53378	54749	+	Acinetobacter baumannii ATCC 17978	CP018664	1447448	1448818

## Sheet: lps
Acinetobacter_baumanii_#150	Locus:OCL3
Locus gene	Identity	Coverage	Contig Name	Start	End	Strand	Reference	ID	Start	End
OCL3_01_gtrOC1	100.00%	98.32%	gnl|Prokka|#150_44	28151	29042	+	Acinetobacter baumannii A85	CP021782	3472780	3473670
OCL3_02_gtrOC2	100.00%	99.71%	gnl|Prokka|#150_44	29064	30093	+	Acinetobacter baumannii A85	CP021782	3471729	3472757
OCL3_03_pda1	100.00%	98.81%	gnl|Prokka|#150_44	30089	30845	+	Acinetobacter baumannii A85	CP021782	3470977	3471732
OCL3_04_gtrOC3	99.22%	98.81%	gnl|Prokka|#150_44	30841	31600	+	Acinetobacter baumannii A85	CP021782	3470216	3470980
OCL3_05_gtrOC4	100.00%	98.26%	gnl|Prokka|#150_44	31616	32651	+	Acinetobacter baumannii A85	CP021782	3469170	3470204
OCL3_06_orf1(ghy)	100.00%	97.65%	gnl|Prokka|#150_44	32647	33541	-	Acinetobacter baumannii A85	CP021782	3468280	3469173
OCL3_07_gtrOC8	100.00%	100.00%	gnl|Prokka|#150_44	33559	34375	-	Acinetobacter baumannii A85	CP021782	3467446	3468261
OCL3_08_gtrOC10	100.00%	100.00%	gnl|Prokka|#150_44	34593	35382	+	Acinetobacter baumannii A85	CP021782	3466439	3467227
Acinetobacter_baumanii_#36	Locus:OCL1
Locus gene	Identity	Coverage	Contig Name	Start	End	Strand	Reference	ID	Start	End
OCL1_01_gtrOC1	100.00%	98.32%	gnl|Prokka|#36_51	27880	28771	+	Acinetobacter baumannii A1	CP010781	3374224	3375114
OCL1_02_gtrOC2	100.00%	99.12%	gnl|Prokka|#36_51	28793	29822	+	Acinetobacter baumannii A1	CP010781	3373173	3374201
OCL1_03_pda1	100.00%	99.21%	gnl|Prokka|#36_51	29818	30574	+	Acinetobacter baumannii A1	CP010781	3372421	3373176
OCL1_04_gtrOC3	99.22%	98.42%	gnl|Prokka|#36_51	30570	31329	+	Acinetobacter baumannii A1	CP010781	3371660	3372424
OCL1_05_gtrOC4	100.00%	100.00%	gnl|Prokka|#36_51	31345	32380	+	Acinetobacter baumannii A1	CP010781	3370614	3371648
OCL1_06_orf1(ghy)	100.00%	100.00%	gnl|Prokka|#36_51	32376	33267	-	Acinetobacter baumannii A1	CP010781	3369727	3370617
OCL1_07_gtrOC5	100.00%	98.41%	gnl|Prokka|#36_51	33335	34091	+	Acinetobacter baumannii A1	CP010781	3368903	3369658
OCL1_08_gtrOC6	100.00%	99.03%	gnl|Prokka|#36_51	34120	35050	+	Acinetobacter baumannii A1	CP010781	3367944	3368873
OCL1_09_gtrOC7	100.00%	99.42%	gnl|Prokka|#36_51	35508	36537	+	Acinetobacter baumannii A1	CP010781	3366457	3367485

## Sheet: Resistance
Gene	Genomic coordinates	Sequence Coverage (%)	Sequence Identity (%)	Genomic coordinates	Sequence Coverage (%)	Sequence Identity (%)	Genomic coordinates on reference
AAC(3)-Ia				#150_84 (4129-4593)	100	98.92	U12338 (5055-5520)
AAC(6')-Ian	#36_41 (4980-5552)	100	100				AP014611 (26690-26117)
aadA2				#150_84 (2295-3074)	100	99.87	AF156486 (5012-5792)
AbaF	#36_69 (104750-106039)	100	97.05	#150_52 (21876-25055)	100	97.61	CP000521.1 (1558523-1557233)
AbaQ	#36_63 (91851-93155)	100	98.31	#150_59 (39401-40705)	100	97.85	CP001182.2 (2256889-2255584)
abeM (EFFLUX PUMP)	#36_6 (4707-6053)	100	99.03	#150_5 (110635-111981)	100	98.37	AB204810 (186-1533)
abeS (MDR)	#36_61 (31147-31476)	100	99.39	#150_33 (90769-91098)	100	97.88	CP001172.1 (1249348-1249018)
ADC-25				#150_34 (135-1289)	100	99.65	EF016355.1 (0-1152)
ADC-6	#36_32 (135-1286)	100	97.66				MG601730.1 (0-1152)
adeABC (MDR)
adeA	#36_20 (6598-7788)	100	97.82	#150_62 (23331-24521)	100	100	AF370885.1 (3438-4629)
adeB	#36_20 (3491-6598)	100	97.84	#150_62 (24521-27628)	100	99.9	AF370885.1 (4628-7736)
adeC				#150_62 (27705-29102)	100	100	CP013924.1 (2063742-2065140)
adeR	#36_20 (7934-8677)	100	98.52	#150_62 (22442-23185)	100	98.12	HM440348 (0-744)
adeS	#36_20 (8710-9774)	98.07	96.53	#150_62 (21346-22410)	98.07	96.53	HM440348 (775-1861)
adeFGH (MDR)
adeL	#36_61 (26825-27838)	100	98.52	#150_33 (94407-95420)	100	99.01	KR297239.1 (1428-414)
adeG	#36_61 (25392-26609)	99.75	96.97	#150_33 (95636-96856)	100	97.95	CT025800.2 (0-1221)
adeF	#36_61 (22206-25385)	100	98.02	#150_33 (96863-100042)	100	97.61	CT025801.2 (0-3180)
adeH	#36_61 (20745-22196)	100	98.97	#150_33 (100052-101503)	100	98.97	CT025802.2 (0-1452)
adeIJK (MDR)
adeN	#36_24 (30785-31438)	100	98.01	#150_28 (25947-26600)	100	98.78	KF147862 (0-654)
adeK	#36_35 (45750-47204)	100	98.83	#150_36 (170060-171514)	100	100	AY769962 (5610-7065)
adeJ	#36_35 (42574-45750)	100	99.56	#150_36 (166884-170060)	100	99.97	AY769962 (2434-5611)
adeI	#36_35 (41311-42561)	100	99.68	#150_36 (165621-166871)	100	99.44	CP001182.2 (3283426-3284677)
AmvA	#36_25 (20423-21901)	100	96.89	#150_30 (30454-31932)	100	97.16	FJ911554.1 (176-1655)
ANT(2'')-Ia	#36_41 (1365-1898)	100	100				AF078527 (3769-4303)
APH(3')-Ia	#36_41 (499-1314)	100	100				BX664015.1 (103833-103017)
floR	#36_41 (8567-9781)	100	99.92				AF231986 (3307-4522)
OXA-23				#150_45 (35-856)	100	100	AY795964 (0-822)
OXA-90	#36_16 (6401-7225)	100	99.88				AM231719 (0-825)
OXA-115				#150_68 (131-955)	100	99.88	EU029998 (575-1400)
sul1				#150_84 (951-1790)	100	100	JF969163 (1053-1893)
sul2	#36_41 (12284-13099)	100	100				AY055428.1 (21084-20268)

## Sheet: Surface_proteins
Gene	Genomic coordinates	Sequence Coverage (%)	Sequence Identity (%)	Genomic coordinates	Sequence Coverage (%)	Sequence Identity (%)	Genomic coordinates on reference
bamA	#36_24 (18116-20698)	1	0.988				NZ_CP008706.1 (1738565-1741147)
bap	#36_34 (857-1453)	1	0.859				NZ_CP008706.1 (469497-870093)
carO	#36_56 (38004-38753)	1	0.818	#150_49 (28367-29107)	1	0.999	NZ_CP008706.1 (1026616-1027356)
csuA/B	#36_28 (151852-152388)	1	1	#150_33 (14123-14659)	1	0.987	NZ_CP008706.1 (1474362-1474898)
csuA	#36_28 (151229-151777)	1	0.996	#150_33 (13500-14048)	1	0.974	NZ_CP008706.1 (1474973-1475521)
csuB	#36_28 (150705-151223)	1	0.996	#150_33 (12976-13494)	1	0.994	NZ_CP008706.1 (1475527-1476045)
csuC	#36_28 (149878-150711)	1	0.999	#150_33 (12149-12982)	1	0.987	NZ_CP008706.1 (1476039-1476872)
csuD	#36_28 (147383-149881)	1	0.982	#150_33 (9654-12152)	1	0.983	NZ_CP008706.1 (1476869-1479367)
csuE	#36_28 (146367-147386)	1	0.961	#150_33 (8638-9657)	1	0.974	NZ_CP008706.1 (1479364-1480383)
dcaP	#36_71 (42590-43894)	1	0.987	#150_36 (187504-188808)	1	0.992	NZ_CP008706.1 (802004-803308)
lptD assembly protein	#36_66 (35620-38073)	1.00902	0.908	#150_22 (33058-35499)	1	0.954	NZ_CP008706.1 (2251289-2253727)
oma87				#150_28 (13278-15803)	1	1	NZ_CP049363.1 (1488736-1491261)
omp33-36				#150_43 (74470-75369)	1	0.789	NZ_CP008706.1 (209373-210254)
ompA family protein 1	#36_49 (24352-24831)	1	0.992	#150_38 (168-647)	1	0.988	NZ_CP008706.1 (515750-516000)
ompA family protein 2	#36_37 (93239-94309)	1	0.946				NZ_CP008706.1 (654223-655284)
ompA family protein 4	#36_12 (84098-85513)	1	0.987	#150_15 (21879-23294)	1	0.987	NZ_CP008706.1 (2716760-2718175)
ompW family protein 7	#36_27 (4325-5437)	1	0.984	#150_30 (52566-53678)	1	0.982	NZ_CP008706.1 (1650485-1651597)
oprD family outer membrane porin 1	#36_63 (59978-61234)	1	0.962	#150_59 (7511-8767)	1	0.958	NZ_CP008706.1 (1850194-1851450)
oprD family outer membrane porin 4	#36_72 (137240-138586)	1	0.934	#150_76 (96979-98325)	1	0.944	NZ_CP008706.1 (3010163-3011509)
oprD family outer membrane porin 5	#36_38 (27208-28507)	0.98861	0.993	#150_80 (212-1528)	1	0.991	NZ_CP008706.1 (3742844-3744160)

## Sheet: Secretion Systems
Gene	Genomic coordinates	Sequence Coverage (%)	Sequence Identity (%)	Genomic coordinates	Sequence Coverage (%)	Sequence Identity (%)	Genomic coordinates on reference
Type I secretion system
type I secretion system permease/ATPase	#36_13 (8179-10320)	1	0.982	#150_15 (79887-82028)	1	0.982	NZ_CP008706 (2641074-2643215)
type I secretion C-terminal target domain-containing protein	#36_55 (1121-6925)	1	0.974	#150_36 (115055-120667)	1	0.934	NZ_CP065432.1 (791902-797700)
HlyD family secretion protein 1	#36_8 (84872-85987)	1	0.966	#150_77 (103446-104591)	1	0.981	NZ_CP008706 (3179687-3180820)
HlyD family secretion protein 2	#36_55 (103938-105425)	1	0.992	#150_36 (18395-19882)	1	0.989	NZ_CP008706 (977483-978604)
HlyD family secretion protein 3	#36_64 (84872-85987)	0.9945	0.981	#150_60 (38993-40078)	0.9945	0.976	NZ_CP008706 (1927969-1929054)
HlyD family secretion protein 4	#36_20 (44225-45286)	1	0.972	#150_62 (177-1238)	1	0.975	NZ_CP008706 (1949467-1950528)
HlyD family secretion protein 5	#36_5 (42580-43581)	1	0.984	#150_5 (29200-30201)	1	0.984	NZ_CP008706 (3616764-3617765)
HlyD family type I secretion periplasmic adaptorsubunit	#36_13 (10317-11507)	1	0.982	#150_15 (82025-83215)	1	0.988	NZ_CP008706 (2639887-2641077)
Type II secretion system
type II secretion system F family protein	#36_5 (51510-52736)	1	0.987	#150_5 (38130-39356)	1	0.989	NZ_CP008706 (3607609-3608835)
gspD	#36_79 (3799-6075)	1	0.991	#150_4 (54433-56709)	1	0.997	NZ_CP008706 (3664213-3666489)
gspE	#36_75 (10945-12435)	1	0.968	#150_7 (53883-55373)	1	0.98	NZ_CP008706 (3295100-3296590)
gspF	#36_5 (103160-104365)	1	0.988	#150_5 (89781-90986)	1	0.985	NZ_CP008706 (3555926-3557131)
gspG	#36_5 (104389-104970)	1	0.99	#150_5 (91010-91591)	1	0.985	NZ_CP008706 (3555321-3555902)
gspH	#36_66 (23406-2396)	1	0.986	#150_22 (47159-47713)	1	0.984	NZ_CP008706 (653328-653843)
gspI	#36_66 (23036-23416)	1	0.979	#150_22 (47703-48083)	1	0.976	NZ_CP008706 (2238705-2239085)
gspJ	#36_66 (22335-23036)	1	0.973	#150_22 (48083-48784)	1	0.99	NZ_CP008706 (2238004-238705)
gspK	#36_66 (21376-22335)	1	0.982	#150_22 (48784-49743)	1	0.986	NZ_CP008706 (2237045-2238004)
gspL	#36_61 (71280-72419)	1	0.995	#150_33 (49839-50978)	1	0.99	NZ_CP008706 (1433446-1434585)
gspM	#36_61 (8628-9917)	1	0.994	#150_33 (939-2390)	1	0.992	NZ_CP008706 (1434585-1435064)
gspN	#36_79 (6117-6953)	1	0.992	#150_4 (53555-54391)	1	0.988	NZ_CP008706 (3667367-3668110)
Type IV secretion system
icmH	#36_70 (7734-8540)	1	0.984	#150_73 (7734-8540)	1	0.999	NZ_CP008706 (2554541-2555347)
traC				#150_86 (17624-2035)	1	1	NZ_CP008707 (2561815-2562774)
type IV secretion system DNA-binding domain-containing protein				#150_86 (615-2774)	1	0.996	NZ_CP008707 (43946-46105)
type IV secretion protein Rhs	#36_8 (44652-45338)	1	0.801				NZ_CP065432.1 (3209232-3209918)
Type V secretion system
abfhaB	#36_61 (90534-101705)	1	0.98				CP009534(2533218-2534975)
abfhaC							CP009534(2521983-2533154)
cdiA1							JJOC02000003 (750955-766269)
cdiB1	#36_61 (88713-90470)	1	0.975				JJOC02000003 (749134-750891)
cdiA2							JJOC02000004 (586362-592406)
cdiB2	#36_70 (52908-54647)	1	0.996				JJOC02000004 (592453-594192)
ata
Type VI secretion system
tssA	#36_70 (9939-11033)	1	0.995	#150_73 (9939-11033)	1	1	NZ_CP008706 (2556746-2557840)
tssB	#36_70 (26642-27145)	1	0.996	#150_73 (26642-27145)	1	0.992	NZ_CP008706 (2573449-2573952)
tssC	#36_70 (25167-26648)	1	0.996	#150_73 (25168-26649)	1	0.995	NZ_CP008706 (2571975-2573456)
tssE	#36_70 (24058-24534)	1	1	#150_73 (24059-24535)	1	0.998	NZ_CP008706 (2570866-2571342)
tssF	#36_70 (22231-24042)	1	0.956	#150_73 (22231-24042)	1	0.995	NZ_CP008706 (2569038-2570849)
tssG	#36_70 (21269-22267)	1	0.972	#150_73 (21269-22267)	1	1	NZ_CP008706 (2568076-2569074)
tssH	#36_70 (11057-13735)	1	0.989	#150_73 (11057-13735)	1	1	NZ_CP008706 (2557864-2560545)
tssK	#36_70 (8558-9922)	1	0.989	#150_73 (8558-8922)	1	0.999	NZ_CP008706 (2555365-2556729)
tssL
tssM	#36_70 (16005-19829)	1	0.988	#150_73 (16005-19829)	1	0.999	NZ_CP008706 (2562812-2566636)
type VI secretion system tip protein VgrG1	#36_46 (30531-33847)	0.6555	0.962	#150_2 (113031-116345)	0.8299	0.981	NZ_CP008706 (128555-131860)
type VI secretion system tip protein VgrG2				#150_74 (23002-25200)	1	0.959	NZ_CP008706 (2819808-2823002)
type VI secretion system tip protein VgrG3				#150_74 (22034-22987)	0.6059	0.869	NZ_CP008706 (2612965-2616111)
type VI secretion system tube protein Hcp	#36_70 (24614-25117)	1	0.992	#150_73 (24615-25118)	1	0.996	NZ_CP008706 (2571422-2571925)
tolB
tagF	#36_70 (15008-16003)	0.9639	0.985	#150_73 (15008-16003)	0.9639	1	NZ_CP008706 (2561815-2562774)
Coverage minimum 80% Identity minimum 80% e value maximum 10^-100

## Sheet: IS
Type	family	Genomic coordinates #150	Genomic coordinates #36
Unknown	IS21	#150_82 (165489-166963)	#36_45 (32364-34515)
ISAlw27	IS3		#36_28 (131859-133073)
ISAba27	IS30	#150_15 (69799-70887)
		#150_40 (22362-24012)
Unknown	IS4	#150_40 (25491-28075)
ISAba1	IS4	#150_76 (86041-87220)	#36_42 (1-1180)
ISAba13	IS5	#150_15 (53828-54866)	#36_24 (67734-69329)
		#150_16 (1-1039)
		#150_21 (1995-3620)
		#150_4 (51435-52473)
		#150_69 (31198-32236)
ISAba27	IS5	#150_83 (10359-11243)
IS15DII	IS6		#36_41 (1972-2791)
IS1006	IS6		#36_41 (5785-6603)
ISAba17	IS66	#150_23 (46001-49768)
Unknown	IS91		#36_41 (2406-4568)
ISVsa3	IS91		#36_41 (6599-8350)
			#36_41 (10226-11954)

## Sheet: Acinetobactin
Gene	Genomic coordinates	Sequence Coverage (%)	Sequence Identity (%)	Genomic coordinates	Sequence Coverage (%)	Sequence Identity (%)	Genomic coordinates on reference
barA CDS	#36_32 (11924-13534)	1	0.965	#150_34 (11928-13538)	1	0.966	NZ_CP008706.1 (1214513-1216123)
barB CDS	#36_32 (10332-11927)	1	0.976	#150_34 (10336-11931)	1	0.975	NZ_CP008706.1 (1216120-1217715)
basA CDS	#36_32 (30866-32713)	1	0.97	#150_35 (8919-10766)	1	0.953	NZ_CP008706.1 (1195359-1197206)
basB CDS	#36_32 (28785-30815)	1	0.95	#150_35 (6219-8880)	1	0.731	NZ_CP008706.1 (1199307-1197277)
basC CDS	#36_32 (20715-22025)	1	0.982	#150_34 (20719-22029)	1	0.977	NZ_CP008706.1 (1207331-1206021)
basD CDS	#36_32 (17725-20667)	1	0.917	#150_34 (17729-20671)	1	0.968	NZ_CP008706.1 (1210321-1207379)
basE CDS	#36_32 (15936-17564)	1	0.967	#150_34 (15939-17567)	1	0.971	NZ_CP008706.1 (1210483-1212111)
basF CDS	#36_32 (15049-15918)	1	0.977	#150_34 (15052-15921)	1	0.98	NZ_CP008706.1 (1212129-1212998)
basG CDS	#36_32 (13780-14931)	1	0.968	#150_34 (13783-14934)	1	0.981	NZ_CP008706.1 (1213116-1214267)
basH CDS	#36_32 (9526-1026)	1	0.973	#150_34 (9529-10263)	1	0.976	NZ_CP008706.1 (1217787-1218521)
basI CDS	#36_32 (8760-9515)	1	0.976	#150_34 (8763-9518)	1	0.96	NZ_CP008706.1 (1218532-1219287)
basJ CDS	#36_32 (7466-8635)	1	0.977	#150_34 (7469-8638)	1	0.982	NZ_CP008706.1 (1219412-1220581)
bauA CDS	#36_32 (22095-24419)	1	0.633	#150_35 (188-2443)	1	0.698	NZ_CP008706.1 (1203654-1205957)
bauB CDS	#36_32 (24505-25473)	1	0.983	#150_35 (2556-3524)	1	0.981	NZ_CP008706.1 (1202600-1203568)
bauC CDS	#36_32 (26247-27194)	1	0.962	#150_35 (4298-5245)	1	0.964	NZ_CP008706.1 (1200879-1201826)
bauD CDS	#36_32 (27194-28135)	1	0.977	#150_35 (5245-6186)	1	0.966	NZ_CP008706.1 (1199938-1200879)
bauE CDS	#36_32 (25480-26250)	1	0.984	#150_35 (3531-4301)	1	0.987	NZ_CP008706.1 (1201823-1202593)
bauF CDS	#36_32 (33106-33966)	1	0.976	#150_35 (11159-12019)	1	0.972	NZ_CP008706.1 (1194961-1194101)
hy#hetical protein CDS	#36_32 (13527-13682)	1	0.981	#150_34 (13531-13686)	1	0.974	NZ_CP008706.1 (1214365-1214520)
entA	#36_65(27728-28498)	1	0.991	#150_64 (10580-11350)	1	0.992	NZ_CP008706.1 (2058000-2058421)
entB	#36_65(27014-27665)	1	0.978	#150_64 (9866-10507)	1	0.983	NZ_CP008706.1 (2056937-2057578)

## Sheet: Baumannoferrin
Gene	Genomic coordinates	Sequence Coverage (%)	Sequence Identity (%)	Genomic coordinates	Sequence Coverage (%)	Sequence Identity (%)	Genomic coordinates on reference
siderophore biosynthesis protein	#36_18 (40246-42030)	1	0.989	#150_23 (152244-17028)	1	0.992	NZ_CP008706.1 (2173608-2175392)
SidA/IucD/PvdA family monooxygenase	#36_18 (42023-43456)	1	0.991	#150_23 (17021-18454)	1	0.988	NZ_CP008706.1 (2172182-2173615)
DHA2 family efflux MFS transporter permease subunit	#36_18 (43477-44916)	1	0.989	#150_23 (18475-19914)	1	0.99	NZ_CP008706.1 (2170722-2172161)
siderophore achromobactin biosynthesis protein AcsC	#36_18 (44928-46769)	1	0.985	#150_23 (19926-21767)	1	0.986	NZ_CP008706.1 (2166949-2168859)
siderophore achromobactin biosynthesis protein AcsC	#36_18 (46779-48689)	1	0.986	#150_23 (21777-23687)	1	0.988	NZ_CP008706.1 (2168869-2170710)
(2Fe-2S)-binding protein	#36_18 (48702-49472)	1	0.979	#150_23 (23700-24470)	1	0.988	NZ_CP008706.1 (2166166-2166936)
RraA family protein	#36_18 (49459-50076)	1	0.977	#150_23 (24457-25074)	1	0.977	NZ_CP008706.1 (2165565-2166179)
TonB-dependent receptor	#36_18 (50171-52480)	1	0.991	#150_23 (25169-27478)	1	0.99	NZ_CP008706.1 (2163161-2165479)
hy#hetical protein	#36_18 (52565-52858)	1	0.983	#150_23 (27563-27856)	1	0.977	NZ_CP008706.1 (2162783-2163076)
PepSY domain-containing protein	#36_18 (52859-54382)	1	0.984	#150_23 (27857-29380)	1	0.985	NZ_CP008706.1 (2161259-2162782)
hy#hetical protein	#36_18 (54379-54717)	1	0.973	#150_23 (29377-29715)	1	0.977	NZ_CP008706.1 (2160924-2161262)
acetyltransferase	#36_18 (54852-55472)	1	0.99	#150_23 (29850-30470)	1	0.998	NZ_CP008706.1 (2160169-2160789)

## Sheet: Efflux pumps
Gene	Genomic coordinates	Sequence Coverage (%)	Sequence Identity (%)	Genomic coordinates	Sequence Coverage (%)	Sequence Identity (%)	Genomic coordinates on reference
adeABC
adeC				POT150_62(27705-29102)	1	0.954	NZ_CP008706.1 (1,980,116-1,981,513)
adeB	Pot36_20(3491-6601)	1	0.971	POT150_62(24518-27628)	1	0.978	NZ_CP008706.1 (1,976,929-1,980,039)
adeA	Pot36_20(6598-7788)	1	0.982	POT150_62(23331-24521)	1	0.976	NZ_CP008706.1 (1,975,742-1,976,932)
adeR	Pot36_20(7934-8677)	1	0.985	POT150_62(22442-23185)	1	0.981	NZ_CP008706.1 (1,974,853-1,975,596)
adeS	Pot36_20(8710-9783)	1	0.962	POT150_62(21325-22410)	1	0.962	NZ_CP008706.1 (1,973,736-1,974,821)
adeFGH
adeH	Pot36_61(20745-22154)	1	0.99	POT150_53(100094-101503)	1	0.99	NZ_CP008706.1 (1,345,301-1,346,749)
adeG	Pot36_61(22206-25385)	1	0.98	POT150_53(96863-100042)	1	0.976	NZ_CP008706.1 (1,346,762-1,349,941)
adeF	Pot36_61(25392-26612)	1	0.97	POT150_53(95636-96856)	1	0.98	NZ_CP008706.1 (1,349,948-1,351,168)
adeL	Pot36_61(26828-27841)	1	0.987	POT150_53(94407-95420)	1	0.992	NZ_CP008706.1 (1,351,366-1,352,397)
adeIJK
adeI	Pot36_35(41311-42561)	1	0.997	POT150_36(165621-166871)	1	0.994	NZ_CP008706.1 (824.08-825.33)
adeJ	Pot36_35(42574-45750)	1	0.996	POT150_36(166884-170060)	1	0.997	NZ_CP008706.1 (820.891-824.067)
adeK	Pot36_35(45750-47204)	1	0.987	POT150_36(170060-171514)	1	0.986	NZ_CP008706.1 (819.437-820.891)
aceI	Pot36_25(28117-28611)	100,00%	99,3%	POT150_36(38205-38639)	100,00%	99,1%	NZ_CP008706.1 (1665534-1665968)
